# Supplementary material for: New continental record and new species of Austromerope (Mecoptera, Meropeidae) from Brazil
Source: Zookeys. 2013 Feb 15;(269):51–65. doi: 10.3897/zookeys.269.4255 (PMC3592268; doi:10.3897/zookeys.269.4255)
Supplement: XML Treatment for Austromerope brasiliensis [file zookeys.269.4255-treatment1.xml]

<!DOCTYPE tp:taxon-treatment
  PUBLIC "-//TaxonX//DTD Taxonomic Treatment Publishing DTD v0 20100105//EN" "tax-treatment-NSO.dtd">
<tp:taxon-treatment xmlns:tp="http://www.plazi.org/taxpub"><tp:treatment-meta><mixed-citation publication-type="journal"><person-group><name><surname>Machado</surname><given-names>Renato Jose Pires</given-names></name><name><surname>Kawada</surname><given-names>Ricardo</given-names></name><name><surname>Rafael</surname><given-names>José Albertino</given-names></name></person-group><article-title>New continental record and new species of 
                    <italic>Austromerope</italic> (Mecoptera, Meropeidae) from Brazil
                </article-title><source>Zookeys</source><day>15</day><month>2</month><year>2013</year><volume>2013</volume><issue>269</issue><fpage>51</fpage><lpage>65</lpage><pub-id pub-id-type="doi">10.3897/zookeys.269.4255</pub-id></mixed-citation></tp:treatment-meta><tp:nomenclature><tp:taxon-name>
                            <tp:taxon-name-part taxon-name-part-type="genus">Austromerope</tp:taxon-name-part>
                            <tp:taxon-name-part taxon-name-part-type="species">brasiliensis</tp:taxon-name-part>
                        <object-id xmlns:xlink="http://www.w3.org/1999/xlink" xlink:type="simple">urn:lsid:zoobank.org:act:452F3F6F-BE98-4352-82AC-AE2681DE7D0F</object-id>
								<object-id xmlns:xlink="http://www.w3.org/1999/xlink" xlink:type="simple">http://species-id.net/wiki/Austromerope_brasiliensis</object-id>
								</tp:taxon-name><tp:taxon-status xmlns:xlink="http://www.w3.org/1999/xlink" xlink:type="simple">sp. n.</tp:taxon-status></tp:nomenclature><tp:treatment-sec sec-type="Type material"><title>Type material.</title><p>Holotype, BRAZIL: Espírito Santo: Domingos Martins: Pico Eldorado, <named-content xmlns:xlink="http://www.w3.org/1999/xlink" content-type="dwc:verbatimCoordinates" xlink:type="simple">20°22'27.19"S, 40°39'33.35"W</named-content>, 05-12.vii.2003, Malaise trap, R. Kawada col. - 1 male (UFES). Condition is good, but with left antennae broken and apex of right hind leg missing.
                        </p></tp:treatment-sec><tp:treatment-sec sec-type="Diagnosis"><title>Diagnosis.</title><p>This species is characterized by the semi-elliptical wings with many crossveins (<xref ref-type="fig" rid="F2">Fig. 2b</xref>), the large genital forceps (<xref ref-type="fig" rid="F1">Fig. 1</xref>), and by the truncate expansion of the apex of the basal segment of the forceps (<xref ref-type="fig" rid="F3">Fig. 3d</xref>).
                        </p></tp:treatment-sec><tp:treatment-sec sec-type="Description"><title>Description</title><p>(male holotype). Body length: 20 mm; wing length: 13.8 mm. Head: Eyes black, encircling antennae and almost touching each other dorsally (<xref ref-type="fig" rid="F4">Fig. 4a</xref>); cuticle between and around eyes dark-brown (<xref ref-type="fig" rid="F4">Fig. 4a</xref>). Ocelli absent. Frons, clypeus, labrum, and gena brown. Mandible dark-brown, palps pale (<xref ref-type="fig" rid="F4">Fig. 4a</xref>). Antennae pale, scape broader than pedicel, which has the same width as basal flagellomeres in frontal view; 47 flagellomeres (each wider than long), the basal and apical ones thinner in lateral view (<xref ref-type="fig" rid="F3">Fig. 3e</xref>). Head and body completely covered by small pale setae. Thorax: Pronotum brown, except for 2 black lines, 1 medial longitudinal, the other transverse, sub-apical (<xref ref-type="fig" rid="F4">Fig. 4b</xref>); anterior border pale and folded dorsally. Pronotum as wide as head. Meso- and metanotum dark brown, both broader than pronotum, metanotum with anterolateral region serrated and modified into stridulatory organ (<xref ref-type="fig" rid="F4">Fig. 4b</xref>). Thoracic pleura brown to dark brown. Legs: All pale and of same length (<xref ref-type="fig" rid="F2">Fig. 2a</xref>). Tibia with 2 apical spurs. Tarsi 5 segmented. Pretarsal claws with small teeth (<xref ref-type="fig" rid="F3">Fig. 3f</xref>). Wings: (<xref ref-type="fig" rid="F2">Fig. 2</xref>) Semi-elliptical, membrane fuscous but hyaline around crossveins, slightly darker in inferior area of the wing. Membrane under first branch of M (until the 1st fork) hyaline in hind wing. Veins pale. Costal vein with many transverse rows of small, pale setae. Sc with many branches parallel to C. Rs and M divided into 11 and 9 branches respectively in the forewing, and 12 and 11 in the hind wing. Cu2 ending close to Cu1 in apical half of forewing. Cu2 bifurcated in hindwing. Jugal lobe modified into stridulatory organ in forewing. Abdomen: Segments I-IV slightly darker than others (<xref ref-type="fig" rid="F3">Fig. 3a</xref>) and with sparse pillosity medially. Segments V-IX brown with denser pillosity medially (<xref ref-type="fig" rid="F4">Fig. 4c</xref>) [glabrous in <italic><tp:taxon-name>Merope tuber</tp:taxon-name></italic>, <xref ref-type="fig" rid="F8">Fig. 8c</xref>]. Tergite I longitudinaly divided medially. Tergite IX with posterior margin truncated and longer than tergite VIII (<xref ref-type="fig" rid="F3">Fig. 3b</xref>). Terminalia: Anal dorsal plate curving down in lateral view, apex truncated with acute projection medially in dorsal view (<xref ref-type="fig" rid="F3">Fig. 3b</xref>). Cercus small, rounded, with small pale setae (<xref ref-type="fig" rid="F3">Fig. 3b</xref>). Genital forceps pale, long, slightly longer than abdomen (<xref ref-type="fig" rid="F1">Fig. 1</xref>). Basal segments of forceps subparallel, with proximal region covered by long pale setae and with inner margin expanded (<xref ref-type="fig" rid="F3">Fig. 3b</xref>); distal extremity with small truncate expansion on inner margin (<xref ref-type="fig" rid="F3">Fig. 3d</xref>). Apical segment curved, with apex truncate (<xref ref-type="fig" rid="F3">Fig. 3d</xref>). Basal segment broader and more than 2x longer than apical segment (<xref ref-type="fig" rid="F3">Fig. 3c</xref>).
                        </p></tp:treatment-sec><tp:treatment-sec sec-type="Etymology"><title>Etymology.</title><p>The specific epithet was named for the country where the specimen was collected.</p><!--PageBreak--></tp:treatment-sec><tp:treatment-sec sec-type="Discussion"><title>Discussion.</title><p><xref ref-type="bibr" rid="B10">Killington (1933)</xref> described the genus <italic><tp:taxon-name>Austromerope</tp:taxon-name></italic> from Australia and pointed out several characters that differentiated it from <italic><tp:taxon-name>Merope</tp:taxon-name></italic>, including: prothorax as wide as head (<xref ref-type="fig" rid="F4">Figs 4b</xref>, <xref ref-type="fig" rid="F8">8a</xref>); pretarsal claws with small teeth (<xref ref-type="fig" rid="F3">Fig. 3f</xref>); apical spine on the basal segment of the forceps (<xref ref-type="fig" rid="F5">Fig. 5a</xref>); jugal lobe of forewing narrow and elongate (<xref ref-type="fig" rid="F5">Fig. 5b</xref>); Rs with 5 or 6 bifurcations (<xref ref-type="fig" rid="F2">Figs 2b</xref>, <xref ref-type="fig" rid="F5">5b</xref>); M with 2 bifurcations; the great number of crossveins; and costal crossveins parallel to C (<xref ref-type="fig" rid="F2">Figs 2b</xref>, <xref ref-type="fig" rid="F5">5b</xref>). The new species described here shares all of these defining characters with <italic><tp:taxon-name>Austromerope poultoni</tp:taxon-name></italic> (except the apical spine on the basal segment of the forceps, which is just a truncated expansion in the Brazilian species). In addition, the new species and the Australian one have some other characters in common, such as: the color pattern of the wings and body; antennal flagellomeres wider than long (<xref ref-type="fig" rid="F3">Fig. 3e</xref>); tergite IX longer than tergite VIII (<xref ref-type="fig" rid="F3">Fig. 3b</xref>); the shape of the basal segment of the forceps (subparallel); and the size of the basal segment of the forceps, which is more than 2× longer than the apical segment (<xref ref-type="fig" rid="F3">Fig. 3c</xref>) <!--PageBreak-->(almost 1.5 longer in <italic><tp:taxon-name>Merope tuber</tp:taxon-name></italic>, <xref ref-type="fig" rid="F7">Figs 7a</xref>, <xref ref-type="fig" rid="F8">8b</xref>). Because of all these shared characteristics we have decided to include the Brazilian species in the genus <italic><tp:taxon-name>Austromerope</tp:taxon-name></italic> and not in a new genus, despite the disjunct distribution.
                        </p><p><italic><tp:taxon-name>Austromerope brasiliensis</tp:taxon-name></italic> can be separated from <italic><tp:taxon-name>Austromerope poultoni</tp:taxon-name></italic> by Cu1 not connected with M in <italic><tp:taxon-name>Austromerope brasiliensis</tp:taxon-name></italic> (<xref ref-type="fig" rid="F2">Fig. 2b</xref>), but connected with M by a short distance basally in <italic><tp:taxon-name>Austromerope poultoni</tp:taxon-name></italic> (<xref ref-type="fig" rid="F5">Fig. 5b</xref>); by the truncated apical margin of abdominal tergite IX (<xref ref-type="fig" rid="F3">Fig. 3b</xref>), which is rounded in <italic><tp:taxon-name>Austromerope poultoni</tp:taxon-name></italic> (<xref ref-type="bibr" rid="B10">Killington 1933</xref>; <xref ref-type="fig" rid="F5">Fig. 5</xref>); by the truncated apical expansion of the basal segment of the forceps (<xref ref-type="fig" rid="F3">Fig. 3d</xref>), which has a strong apical spine in <italic><tp:taxon-name>Austromerope poultoni</tp:taxon-name></italic> (<xref ref-type="fig" rid="F5">Fig. 5a</xref>); and by the truncated apex of the apical segment of the forceps (<xref ref-type="fig" rid="F3">Fig. 3d</xref>), which is pointed in <italic><tp:taxon-name>Austromerope poultoni</tp:taxon-name></italic> (<xref ref-type="fig" rid="F5">Fig. 5a</xref>).
                        </p><!--PageBreak--></tp:treatment-sec><tp:treatment-sec sec-type="Family distribution"><title>Family distribution.</title><p>This is the first record of <tp:taxon-name>Meropeidae</tp:taxon-name> in the Neotropical region, and together with <tp:taxon-name>Bittacidae</tp:taxon-name>, it is one of the only two families of <tp:taxon-name>Mecoptera</tp:taxon-name> existing in Brazil (<xref ref-type="bibr" rid="B11">Machado et al. 2009</xref>). The family’s disjunct distribution was discussed by <xref ref-type="bibr" rid="B5">Byers (1973)</xref>, who compared it to the distribution of the other mecopteran families. He noted that the North American fauna seemed to be more closely related to the Eurasian fauna, with some families such as <tp:taxon-name>Boreidae</tp:taxon-name>, <tp:taxon-name>Panorpodidae</tp:taxon-name>, and <tp:taxon-name>Panorpidae</tp:taxon-name>, occurring only in these areas. He further commented that the Australian fauna, in turn, was basically endemic except for 1 family, <tp:taxon-name>Nannochoristidae</tp:taxon-name>, which also occurred in <!--PageBreak--><!--PageBreak-->South America. Consequently, <xref ref-type="bibr" rid="B5">Byers (1973)</xref> suggested that South America was probably the connection between the North American species and the Australian one. Furthermore, he also wondered, in case his hypothesis was true, if there might be another <tp:taxon-name>Meropeidae</tp:taxon-name> species waiting to be discovered in South American forests. The discovery <!--PageBreak-->presented here therefore confirms <xref ref-type="bibr" rid="B5">Byers’ (1973)</xref> hypothesis, but likely for a different reason. The subsequent description of the fossil species <italic><tp:taxon-name>Boreomerope antiqua</tp:taxon-name></italic> Novokschonov, 1995 suggests that another distribution hypothesis needs to be considered.
                        </p><p><xref ref-type="bibr" rid="B13">Novokschonov (1995)</xref> discussed the relationships among the 3 <tp:taxon-name>Meropeidae</tp:taxon-name> genera, and highlighted the difficulty to decide which 2 are sister species. Furthermore, he mentioned different characteristics that can be used to approximate any genus, such as Cu1 connected to M for a short distance and Sc branching pattern of Sc, which are shared between <italic><tp:taxon-name>Austromerope</tp:taxon-name></italic> and <italic><tp:taxon-name>Boreomerope</tp:taxon-name></italic>; the low number of Rs and M branches indicating a closer relationship between <italic><tp:taxon-name>Merope</tp:taxon-name></italic> and <italic><tp:taxon-name>Boreomerope</tp:taxon-name></italic>; and the short length of Cu2, shared by <italic><tp:taxon-name>Merope</tp:taxon-name></italic> and <italic><tp:taxon-name>Austromerope</tp:taxon-name></italic>. The discovery of the new <italic><tp:taxon-name>Austromerope</tp:taxon-name></italic> species from Brazil helps rectify some of these inconsistencies indicated by <xref ref-type="bibr" rid="B13">Novokschonov (1995)</xref>. The character used to join <italic><tp:taxon-name>Merope</tp:taxon-name></italic> and <italic><tp:taxon-name>Austromerope</tp:taxon-name></italic>, the short length of Cu2, is not useful since it is much longer in <italic><tp:taxon-name>Austromerope brasiliensis</tp:taxon-name></italic> than in any other species. The features suggesting a relationship between <italic><tp:taxon-name>Austromerope</tp:taxon-name></italic> and <italic><tp:taxon-name>Boreomerope</tp:taxon-name></italic> are also problematic; the connection between Cu1 and M does not occur in <italic><tp:taxon-name>Austromerope brasiliensis</tp:taxon-name></italic>, and the number, length, and shape of the Sc branches, actually appear more similar between <italic><tp:taxon-name>Merope tuber</tp:taxon-name></italic> and <italic><tp:taxon-name>Boreomerope antiqua</tp:taxon-name></italic>. On the other hand, the large number of branches of Rs and M in both species of <italic><tp:taxon-name>Austromerope</tp:taxon-name></italic> suggests that it is probably a constant feature within the genus, and consequently the low number in <italic><tp:taxon-name>Merope</tp:taxon-name></italic> and <italic><tp:taxon-name>Boreomerope</tp:taxon-name></italic> sug<!--PageBreak-->gests these 2 genera are closely related. Moreover, the small number of crossveins and the broad area between Sc and R1 may suggest a closer relationship between <italic><tp:taxon-name>Merope</tp:taxon-name></italic> and <italic><tp:taxon-name>Boreomerope</tp:taxon-name></italic>. If the hypothesis of <italic><tp:taxon-name>Merope</tp:taxon-name></italic> + <italic><tp:taxon-name>Boreomerope</tp:taxon-name></italic> is true, it is notable that the species from the same hemisphere are closely related to each other. Therefore, we deduce that after the breakup of Pangea the family was divided into 2 main branches, 1 in the southern hemisphere, represented now by <italic><tp:taxon-name>Austromerope</tp:taxon-name></italic>, and 1 in the northern hemisphere, currently represented by <italic><tp:taxon-name>Merope tuber</tp:taxon-name></italic>. <italic><tp:taxon-name>Boreomerope antiqua</tp:taxon-name></italic> is from the Middle Jurassic, a period when the continents had already split. It would therefore belong to the northern branch. The widespread distribution of <tp:taxon-name>Meropeidae</tp:taxon-name> corroborates the fact that the family arose when all continents were connected. In fact, the current global distribution of the mecopteran family <tp:taxon-name>Bittacidae</tp:taxon-name> (<xref ref-type="bibr" rid="B15">Penny 2012</xref>) as well as the presence of some <tp:taxon-name>Mecoptera</tp:taxon-name> fossils from the Permiam period (290-248 MYA), also when all the continents were united (<xref ref-type="bibr" rid="B8">Grimaldi and Engel 2005</xref>), further corroborate this hypothesis. The similarities between the 3 extant species of <tp:taxon-name>Meropeidae</tp:taxon-name> suggest that despite the early bifurcation and the current distribution of the family, the evolution of the group was very conservative, as mentioned by <xref ref-type="bibr" rid="B5">Byers (1973)</xref>.
                        </p><!--PageBreak--><!--PageBreak--></tp:treatment-sec><tp:treatment-sec sec-type="Conservation"><title>Conservation.</title><p>The most intensely studied and explored area for <tp:taxon-name>Mecoptera</tp:taxon-name> in Brazil is the Southeast region (<xref ref-type="bibr" rid="B12">Machado et al. 2010</xref>), where <italic><tp:taxon-name>Austromerope brasiliensis</tp:taxon-name></italic> was collected. However, despite all previous collecting efforts in this area the species had never been recorded before. The specimen was collected in a private ranch near a forest fragment surrounded by farms in the Atlantic Forest biome, one of the most threatened in Brazil. The discovery of this new relict species is an important signal to reinforce the conservation of this biome. Certainly there are many more mecopterans species yet to be discovered in these forests.
                        </p><fig id="F1" position="float" orientation="portrait"><label>Figure 1.</label><caption><p><italic><tp:taxon-name>Austromerope brasiliensis</tp:taxon-name></italic> sp. n. dorsal view.</p></caption><graphic xmlns:xlink="http://www.w3.org/1999/xlink" xlink:href="ZooKeys-269-051-g001.jpg" position="float" orientation="portrait" xlink:type="simple"/></fig><fig id="F2" position="float" orientation="portrait"><label>Figure 2.</label><caption><p><bold>A–B</bold> <italic><tp:taxon-name>Austromerope brasiliensis</tp:taxon-name></italic> sp. n. <bold>A</bold> lateral view <bold>B</bold> Left forewing.</p></caption><graphic xmlns:xlink="http://www.w3.org/1999/xlink" xlink:href="ZooKeys-269-051-g002.jpg" position="float" orientation="portrait" xlink:type="simple"/></fig><fig id="F3" position="float" orientation="portrait"><label>Figure 3.</label><caption><p><bold>A–F</bold> <italic><tp:taxon-name>Austromerope brasiliensis</tp:taxon-name></italic> sp. n. <bold>A</bold> Abdomen dorsal view <bold>B</bold> Abdomen tip, dorsal view <bold>C</bold> Terminalia, dorsal view <bold>D</bold> Terminalia tip, dorsal view <bold>E</bold> Antennae, lateral view <bold>F</bold> Pretarsal claw.</p></caption><graphic xmlns:xlink="http://www.w3.org/1999/xlink" xlink:href="ZooKeys-269-051-g003.jpg" position="float" orientation="portrait" xlink:type="simple"/></fig><fig id="F4" position="float" orientation="portrait"><label>Figure 4.</label><caption><p><bold>A–C</bold> <italic><tp:taxon-name>Austromerope brasiliensis</tp:taxon-name></italic> sp. n. <bold>A</bold> Head, frontal view <bold>B</bold> Thorax, dorsal view <bold>C</bold> Abdomen tip, ventral view.</p></caption><graphic xmlns:xlink="http://www.w3.org/1999/xlink" xlink:href="ZooKeys-269-051-g004.jpg" position="float" orientation="portrait" xlink:type="simple"/></fig><fig id="F5" position="float" orientation="portrait"><label>Figure 5.</label><caption><p><bold>A–B</bold> <italic><tp:taxon-name>Austromerope poultoni</tp:taxon-name></italic>. <bold>A</bold> Ventral view <bold>B</bold> Forewing. Abbreviations: <bold>A</bold> Anal <bold>Cu</bold> Cubitus <bold>h</bold> humeral <bold>jl</bold> jugal lobe <bold>M</bold> media <bold>R</bold> Radial <bold>Rs</bold> Radial sector <bold>Sc</bold> Subcosta.</p></caption><graphic xmlns:xlink="http://www.w3.org/1999/xlink" xlink:href="ZooKeys-269-051-g005.jpg" position="float" orientation="portrait" xlink:type="simple"/></fig><fig id="F6" position="float" orientation="portrait"><label>Figure 6.</label><caption><p><italic><tp:taxon-name>Merope tuber</tp:taxon-name></italic> lateral view.<bold>.</bold></p></caption><graphic xmlns:xlink="http://www.w3.org/1999/xlink" xlink:href="ZooKeys-269-051-g006.jpg" position="float" orientation="portrait" xlink:type="simple"/></fig><fig id="F7" position="float" orientation="portrait"><label>Figure 7.</label><caption><p><bold>A–C</bold> <italic><tp:taxon-name>Merope tuber</tp:taxon-name></italic>. <bold>A</bold>. Dorsal view <bold>B</bold> Antennae, lateral view <bold>C</bold> Abdomen tip, dorsal view.</p></caption><graphic xmlns:xlink="http://www.w3.org/1999/xlink" xlink:href="ZooKeys-269-051-g007.jpg" position="float" orientation="portrait" xlink:type="simple"/></fig><fig id="F8" position="float" orientation="portrait"><label>Figure 8.</label><caption><p><bold>A–C</bold> <italic><tp:taxon-name>Merope tuber</tp:taxon-name></italic>. <bold>A</bold> Thorax, dorsal view <bold>B</bold> Terminalia, dorsal view <bold>C</bold> Abdomen tip, dorsal view.</p></caption><graphic xmlns:xlink="http://www.w3.org/1999/xlink" xlink:href="ZooKeys-269-051-g008.jpg" position="float" orientation="portrait" xlink:type="simple"/></fig><fig id="F9" position="float" orientation="portrait"><label>Figure 9.</label><caption><p><italic><tp:taxon-name>Merope tuber</tp:taxon-name></italic>, forewing. Abbreviations: <bold>A</bold> Anal <bold>Cu</bold> Cubitus <bold>h</bold> humeral <bold>jl</bold> jugal lobe <bold>M</bold> media <bold>R</bold> Radial <bold>Rs</bold> Radial sector <bold>Sc</bold> S</p></caption><graphic xmlns:xlink="http://www.w3.org/1999/xlink" xlink:href="ZooKeys-269-051-g009.jpg" position="float" orientation="portrait" xlink:type="simple"/></fig></tp:treatment-sec><ref-list><ref id="B10"><mixed-citation xmlns:xlink="http://www.w3.org/1999/xlink" xlink:type="simple"><person-group><name name-style="western"><surname>Killington</surname><given-names>FJ</given-names></name></person-group> (<year>1933</year>)<article-title> A new genus and species of Meropeidae (Mecoptera) from Australia.</article-title><source>Entomologist’s Monthly Magazine </source><volume>69</volume>: <fpage>1</fpage>-<lpage>4</lpage>.</mixed-citation></ref><ref id="B11"><mixed-citation xmlns:xlink="http://www.w3.org/1999/xlink" xlink:type="simple"><person-group><name name-style="western"><surname>Machado</surname><given-names>RJP</given-names></name><name name-style="western"><surname>Godoi</surname><given-names>FSP</given-names></name><name name-style="western"><surname>Rafael</surname><given-names>JA</given-names></name></person-group> (<year>2009</year>)<article-title> Neotropical Mecoptera (Insecta): New generic synonymies, new combinations, key to families and genera, and checklist of species.</article-title><source>Zootaxa </source><volume>2148</volume>: <fpage>27</fpage>-<lpage>38</lpage>.</mixed-citation></ref><ref id="B5"><mixed-citation xmlns:xlink="http://www.w3.org/1999/xlink" xlink:type="simple"><person-group><name name-style="western"><surname>Byers</surname><given-names>GW</given-names></name></person-group> (<year>1973</year>)<article-title> Zoogeography of the Meropeidae (Mecoptera).</article-title><source>Journal of the Kansas Entomological Society </source><volume>46</volume> (<issue>4</issue>): <fpage>511</fpage>-<lpage>516</lpage>.</mixed-citation></ref><ref id="B13"><mixed-citation xmlns:xlink="http://www.w3.org/1999/xlink" xlink:type="simple"><person-group><name name-style="western"><surname>Novokschonov</surname><given-names>V</given-names></name></person-group> (<year>1995</year>)<article-title> Der alteste vertreter der Meropeidae (Mecoptera, Insecta).</article-title><source>Paläontologische Zeitschrift </source><volume>69</volume>: <fpage>149</fpage>-<lpage>152</lpage>.</mixed-citation></ref><ref id="B15"><mixed-citation xmlns:xlink="http://www.w3.org/1999/xlink" xlink:type="simple"><person-group><name name-style="western"><surname>Penny</surname><given-names>ND</given-names></name></person-group> (<year>2012</year>)<source> Mecoptera. World Checklist of Extant Mecoptera Species. Available: <ext-link ext-link-type="uri" xlink:href="http://research.calacademy.org/sites/research.calacademy.org/files/Departments/ent/Mecoptera/MecopteraWorldCatalog.pdf" xlink:type="simple">http://research.calacademy.org/sites/research.calacademy.org/files/Departments/ent/Mecoptera/MecopteraWorldCatalog.pdf</ext-link> [Accessed 7 October 2012]</source></mixed-citation></ref><ref id="B8"><mixed-citation xmlns:xlink="http://www.w3.org/1999/xlink" xlink:type="simple"><person-group><name name-style="western"><surname>Grimaldi</surname><given-names>D</given-names></name><name name-style="western"><surname>Engel</surname><given-names>MS</given-names></name></person-group> (<year>2005</year>)<source> Evolution of the insects. Cambridge University Press, 755 p.</source></mixed-citation></ref><ref id="B12"><mixed-citation xmlns:xlink="http://www.w3.org/1999/xlink" xlink:type="simple"><person-group><name name-style="western"><surname>Machado</surname><given-names>RJP</given-names></name><name name-style="western"><surname>Limeira-de-Oliveira</surname><given-names>F</given-names></name><name name-style="western"><surname>Rafael</surname><given-names>JA</given-names></name></person-group> (<year>2010</year>)<article-title> Mecoptera (Insecta) do estado do Maranhão: chave para a identificação das espécies e descrição da fêmea de <italic>Bittacus latreillei</italic> (Collucci &amp; Amorim).</article-title><source>Revista Brasileira de Entomologia </source><volume>54</volume> (<issue>4</issue>): <fpage>604</fpage>-<lpage>607</lpage>. doi: <ext-link ext-link-type="uri" xlink:href="http://dx.doi.org/10.1590/S0085-56262010000400011" xlink:type="simple">10.1590/S0085-56262010000400011</ext-link></mixed-citation></ref></ref-list></tp:taxon-treatment>
